# Supplementary material for: Proposed Diagnostic Criteria for Invasive Pulmonary Aspergillosis in Patients with Autoimmune Inflammatory Rheumatic Diseases: A Proof-of-Concept Study
Source: J Fungi (Basel). 2025 Jun 7;11(6):437. doi: 10.3390/jof11060437 (PMC12194539; doi:10.3390/jof11060437)
Supplement: Supplementary file 1 [file jof-11-00437-s001.zip]

Archive with 1 entries (1 files):
- jof-3667332-supplementary.pdf
